# Supplementary material for: Structural Studies of Monounsaturated and ω-3 Polyunsaturated Free Fatty Acids in Solution with the Combined Use οf NMR and DFT Calculations—Comparison with the Liquid State
Source: Molecules. 2023 Aug 20;28(16):6144. doi: 10.3390/molecules28166144 (PMC10459368; doi:10.3390/molecules28166144)
Supplement: Supplementary file 1 [file molecules-28-06144-s001.zip]

Archive with 1 entries (1 files):
- molecules-2546710-supplementary.pdf
